# Supplementary material for: Programmable LED Array for Evaluating Artificial Light Sources to Improve Insect Trapping
Source: Insects. 2025 Feb 6;16(2):170. doi: 10.3390/insects16020170 (PMC11856566; doi:10.3390/insects16020170)
Supplement: Supplementary file 1 [file insects-16-00170-s001.zip]

Archive with 1 entries (1 files):
- insects-3379914-supplementary.pdf
